# Supplementary material for: Pharmacodynamic and Therapeutic Investigation of Focused Ultrasound-Induced Blood-Brain Barrier Opening for Enhanced Temozolomide Delivery in Glioma Treatment
Source: PLoS One. 2014 Dec 9;9(12):e114311. doi: 10.1371/journal.pone.0114311 (PMC4260869; doi:10.1371/journal.pone.0114311)
Supplement: S1 Data — Raw analytical data presented in this study. (XLS) [file pone.0114311.s005.xls]

## Sheet: Fig3
TMZ in tissue (ng/mg)	TMZ only	TMZ+FUS		QC					average(ng)	CV	accuacy
	6.9	15.4
	6.2	14.2		QC1 (0.1ng)	0.11	0.1	0.09	0.12	0.105	0.122952	0.05
	5.3	22.6		QC2(0.5ng)	0.51	0.51	0.52	0.52	0.515	0.0112107	0.03
	8.8	24.4		QC3(1ng)	1.02	1.04	1.04	1.1	1.05	0.0329914	0.05
	6.8	17.3		QC4(5ng)	4.55	4.28	4.3	4.34	4.3675	0.0284367	-0.1265
	7.9	20.1
TMZ in tissue (ng/mg)	TMZ only	TMZ+FUS		calibration curve
MEAN	6.98333	19		y=5.530078x+1.461819
SD	1.23518	4.05512
				R=0.998065

## Sheet: Fig5
(a)	Plasma, TMZ only				(b)	Plasma, TMZ + FUS
	0.5 hr	1 hr	2 hr	4 hr		0.5 hr	1 hr	2 hr	4 hr
	49.36	27.12	23.88	0.84		48.84	29.88	32.16	1.68
	39.12	32.64	7.44	0.72		59.76	42.6	19.92	2.4
	39	23.76	5.16	1.2		48.12	33	7.56	2.52
	31.44	43.8	17.4	2.4		53.16	36.84	7.8	2.04
	33.84	27.48	20.16	1.92		42.72	39.96	25.56	2.4
	27.36	43.68	19.08			44.76	66.6	36.12	1.8
	37.2	54.48	11.64			29.52	36.28	20.16	3
	54.72	47.16	15.36			27.96	29.4	13.68
	32.28	36.6	48.36			53.11	44.04	18.96
	36.24	15				28.63	45.48	32.04
	32.28	39.72				43.34	28.08	13.08
	43.33	36.28				23.28	25.92	36.48
		29.4					30.84
(a)	Plasma, TMZ only				(b)	Plasma, TMZ + FUS
TMZ in tissue (ng/mg)	0.5 hr	1 hr	2 hr	4 hr		0.5 hr	1 hr	2 hr	4 hr
MEAN	38.0142	35.1631	18.72	1.416	MEAN	41.9333	37.6092	21.96	2.26286
SD	7.87396	10.7555	12.6572	0.721997	SD	11.8305	10.7943	10.4517	0.456571
N value	12	13	9	5	N value	12	13	12	7

## Sheet: Fig6
(a)		Tumor, TMZ only				(b)	Contralateral tissue, TMZ only				©	Tumor, TMZ + FUS				(d)	Contralateral tissue, TMZ + FUS
		0.5 hr	1 hr	2 hr	4 hr		0.5 hr	1 hr	2 hr	4 hr		0.5 hr	1 hr	2 hr	4 hr		0.5 hr	1 hr	2 hr	4 hr
		25.1	15.2	9.5	1.4		7.5	6.1	3.6	1.3		24.91	45.72	10.7	2.3		5.3	12.02	3.6	2.1
		21.9	33.83	4.1	1.3		7.2	4.5	4	1.11		23.3	22.4	17.3	2.58		3.9	8	4	4.4
		23.4	23.88	2.6	1.75		7.8	5	11.6	1.5		19.1	24.4	31.2	2.6		9.3	7.4	4.2	2.2
		15.8	28.6	12.2	1.7		8.3	6.6	4.2	1.9		16.9	13.5	12.7	2.3		3.6	10.2	7.5	1.8
		20.5	71.6	41.6	2.6		4.5	9	7.5	1.6		22.6	20.2	8	7.06		3.4	13.1	4.6	3
		105.2	71.4	29.8	5.215		4.2	7	4.6	5.1		98.4	66.5	12.1	6.5		15	8.2	1.4	1.7
		105.2	62	29.2	5.424		15	8.4	1.4	4.8		89	33.7	44.8	8.1		38.6	8.4	14	3
		60.6	24.2	4	5.464		13.5	6.5	14	2.2		46.8	45	56.4			9	5.8	11
		50	11	3.2			12.5	7.8	4.6			29.6	31.2	12.1			8.5	5.6	4.6
		61.6					9		1.52			46.3	32	25.8				11	1.52
							9.22		5.6					36					5.6
									7.4					62					7.4
									8.6										8.6
(a)		Tumor, TMZ only				(b)	Contralateral tissue, TMZ only				©	Tumor, TMZ + FUS				(d)	Contralateral tissue, TMZ + FUS
TMZ in tissue (ng/mg)		0.5 hr	1 hr	2 hr	4 hr		0.5 hr	1 hr	2 hr	4 hr		0.5 hr	1 hr	2 hr	4 hr		0.5 hr	1 hr	2 hr	4 hr
MEAN		48.93	37.9678	15.1333	3.10663	MEAN	8.97455	6.76667	6.04769	2.43875	MEAN	41.691	33.462	27.425	4.49143	MEAN	10.7333	8.972	6.00154	2.6
SD		34.1347	23.8875	14.573	1.91329	SD	3.45328	1.4824	3.70372	1.58799	SD	29.3576	15.4957	18.7651	2.59774	SD	11.1	2.53251	3.63181	0.950438
N value		10	9	9	8	N value	11	9	13	8	N value	10	10	12	7	N value	9	10	13	7

## Sheet: Fig7
2 hr	plasma, TMZ only	plasma, TMZ+FUS	brain, TMZ only	brain, TMZ +FUS	Tumor, TMZ only	Tumor, TMZ +FUS	Half degration	hr	plasma, TMZ only	plasma, TMZ+FUS	brain, TMZ only	brain, TMZ +FUS	Tumor, TMZ only	Tumor, TMZ +FUS
(a)	23.88	32.16		3.6	9.5	10.7	(b)	Mean	1.32089	1.38934	0.997686	0.987053	1.01976	1.56407
	7.44		2.8	4	4.1	17.3		SD	0.372144	0.350199	0.433004	0.47822	0.216906	0.0812281
	5.16		3.6		2.6	31.2		plasma 0.5 hr	plasma 1 hr	plasma 2 hr	plasma 4 hr		plasma1															brain
	17.4	19.92	5.2	4.2	12.2	12.7	FUS	48.84	29.88	32.16	1.68		plasma+FUS	plasma 0.5 hr	plasma 1 hr	plasma 2 hr	plasma 4 hr	plasma	plasma 0.5 hr	plasma 1 hr	plasma 2 hr	plasma 4 hr	FUS	brain 0.5 hr	brain 1 hr	brain 2 hr	brain 4 hr	brain+FUS	0.5 hr	1 hr	2 hr	4 hr	brain	0.5 hr	1 hr	2 hr	4 hr	tumor+US 0.5 hr	tumor 1 hr	tumor 2 hr	tumor 4 hr	tumor+US	0.5 hr	1 hr	2 hr	4 hr	tumor 0.5 hr	tumor 1 hr	tumor 2 hr
		7.56	5.2	7.5	41.6	8		59.76	42.6		2.4		Mean	52.47	36.456	16.86	2.2	Mean	39.73	30.96	12.16	0.78		5.3	12.02	3.6	2.1	Mean	6.16667	9.14	5.85	2.9	Mean	7.7	5.55	3.86667	1.4525	24.91	45.72	10.7	2.3	Mean	22.4367	30.84	17.975	2.445	25.1	15.2	9.5
	20.16	7.8	11	4.6	29.8	12.1		48.12	33		2.52		SD	5.34539	5.1323	11.7193	0.454313	SD	7.35677	7.84831	10.2136	0.0848528		3.9	8	4	4.4	SD	2.80238	2.51213	3.84144	1.3	SD	0.469042	0.967815	1.22202	0.338169	23.3	22.4	17.3	2.58	SD	2.99967	12.9252	9.23954	0.167631	21.9	33.83	4.1
	19.08	25.56		1.4	29.2	44.8		53.16	36.84	19.92	2.04		N	4	5	4	3	N	4	5	3	2		9.3	7.4	11.6	2.2	N	3	3	4	3	N	4	4	3	4	19.1	24.4	31.2	2.6	N	3	3	4	4	23.4	23.88	2.6
	11.64	36.12	11	14	4	56.4		42.72	39.96	7.56	1.8													3.6	10.2	4.2	1.8													12.7		tumor+US2
			4.8	11				44.76		7.8	3					Km	0.682333				Km	0.63718		3.4	13.1	7.5	3.6				Km	0.83117				Km	0.910176	16.9	13.5	8	2.3	tumor+US	0.5 hr	1 hr	2 hr	4 hr
	15.36	20.16	12	4.6	3.2	12.1		29.52		25.56	2.4					T half	1.01585				T half	1.08784		15	8.2	4.6	1.7				T half	0.833941				T half	0.761553	22.6	20.2	12.1	7.06	Mean	45.9667	33.4	30.325	4.68	15.8	28.6	12.2
		13.68		1.52		25.8		27.96		36.12														38.6	8.4	1.4	3											98.4	66.5	44.8		SD	45.4979	28.8605	23.9443	3.36583	20.5	71.6	41.6
		18.96		5.6		36		23.28	66.6				plasma2											9	5.8	14		brain2												56.4		N	3	3	4	2	105.2	71.4	29.8
	48.36	32.04		7.4		62		53.11	36.28	20.16			plasma+FUS	plasma 0.5 hr	plasma 1 hr	plasma 2 hr	plasma 4 hr	plasma	plasma 0.5 hr	plasma 1 hr	plasma 2 hr	plasma 4 hr		8.5	5.6			brain	0.5 hr	1 hr	2 hr	4 hr	brain	0.5 hr	1 hr	2 hr	4 hr	89	45	12.1	6.5	tumor+US3
		13.08		8.6				28.63	29.4	13.68			Mean	36.24	44.08	23.88	1.92	Mean	38.28	45.48	18.88	2.04			11	4.6		Mean	7.33333	10.5	6.875	2.36667	Mean	7.9	8.13333	8.1	3.3465	46.8	31.2	25.8	8.1	tumor+US	0.5 hr	1 hr	2 hr	4 hr	105.2	62	29.2
		36.48						43.34	44.04	18.96			SD	8.72349	16.1606	9.49594	0.169706	SD	11.6962	7.43677	1.39083	0.509117				1.52		SD	6.64028	2.46374	5.36369	1.06927	SD	6.15061	1.02632	4.10122	2.46992	29.6	32	36		Mean	55.1333	36.0667	33.975	7.3	60.6	24.2	4
									45.48	32.04			N	4	7	4	2	N	4	4	3	2				5.6		N	3	3	4	3	N	3	3	2	2			62		SD	30.5642	7.74683	21.0938	1.13137	50
									28.08	13.08																7.4					Km	0.455096				Km	0.462893					N	3	3	4	2	61.6
TMZ in tissue (ng/mg)	plasma, TMZ only	plasma, TMZ+FUS	brain, TMZ only	brain, TMZ +FUS	Tumor, TMZ only	Tumor, TMZ +FUS			25.92	36.48						Km	0.480736				Km	0.616264				8.6					T half	1.52308				T half	1.49742
MEAN	18.72	21.96	6.95	6.00154	15.1333	27.425			30.84							T half	1.44185				T half	1.12476						brain3															Km	0.460421	0.418366	0.453048
SD	12.6572	10.4517	3.7321	3.63181	14.573	18.7651	no FUS plasma	49.36	27.12	23.88	0.84		plasma3											7.5	6.1		1.3	brain	0.5 hr	1 hr	2 hr	4 hr	brain	0.5 hr	1 hr	2 hr	4 hr						T half	1.50546	1.6568	1.52996
N	9	12	8	13	9	12		39.12	32.64	7.44	0.72		plasma+FUS	plasma 0.5 hr	plasma 1 hr	plasma 2 hr	plasma 4 hr	plasma	plasma 0.5 hr	plasma 1 hr	plasma 2 hr	plasma 4 hr		7.2	4.5	2.8	1.11	Mean	18.7	7.7	5.544	2.35	Mean	11.055	7.15	9.26667	3.495
								39		5.16	1.68		Mean	37.09	32.58	25.14	2.7	Mean	36.0325	37.2833	25.12	2.16		7.8	5	3.6	1.5	SD	17.2357	2.54296	2.73271	0.919239	SD	2.28446	0.919239	3.90043	1.84555
								31.44	23.76	17.4	2.4		SD	13.6381	8.83258	10.952	0.424264	SD	5.21086	5.5984	20.2122	0.339411		8.3	6.6	5.2	1.9	N	3	4	5	2	N	4	2	3	2
								33.84	43.8		1.92		N	4	4	4	2	N	4	3	3	2		4.5	9	5.2	1.6
								27.36	27.48	20.16														4.2	7	11					Km	1.14733				Km	0.944238
									43.68	19.08						Km	0.405274				Km	0.396067		15	8.4		5.093				T half	0.604139				T half	0.734081
								37.2	54.48	11.64						T half	1.71032				T half	1.75008		13.5	6.5	11	4.8
								54.72	47.16															12.5	7.8	4.8	2.19
								32.28	36.6	15.36														9		12
									15															9.22				tumor+US1
								36.24	39.72
									36.28	48.36
									29.4
								32.28
								43.33
[truncated: 6 more columns]

## Sheet: Fig9(a)
		(a)	Tumor volumn(mm^3)
				Control
Mean	SD		day
6.10938	3.24932	pre	10	5	4.5	7	5.5	6	1.75	2.5	3	8	15	7	2.5	8	6	9.5	6.5
13.9375	12.0161	W1	17	5.5	6.75	8.5	6.75	8	4.5	5	7	11	19.5	11	5.5	25.5	45.5	35	18
50.375	53.7964	W2	24	6.5	9.5	13	17	11	12.5	10	13.5	56	111.5	33.5	49	115.5	120	185	42.5
128.269	120.792	W3	31	7.5	12	28.5	52	70.5	18	108	125.5	290.5		102	384.5		225		243.5
158.262	104.846	W4	38	51	53.5	141.5	330.6	185.5	43.5	240.5	220
				FUS only
5.64286	2.15473	pre	10	7.5	9	4	4	3.5	7	4.5
7.64286	3.30043	W1	17	8.5	13.5	8	4.5	3.5	9	6.5
20.3571	13.756	W2	24	38	40	16	10.5	4	21	13
72.5714	43.0217	W3	31	114	139.5	73	42	17	79	43.5
155.667	48.3873	W4	38				193	101		173
				TMZ 2.5 mg/kg
6.5	4.61655	pre	10	2	10	12	4	1.5	3	3.5	13.5	9
22.6667	23.7645	W1	17	4	55.5	54.5	8	3.5	5	3.5	51	19
38.3333	47.3788	W2	24	5	85	56.5	16	6	6.5	4	140.5	25.5
76.5556	85.5462	W3	31	10	177.5	70.5	73	16	18.5	17	257	49.5
115.2	18.3187	W4	38	95				127	113.5	101		139.5
				TMZ 2.5 mg/kg+FUS
7.35714	7.20945	pre	10	2	1.5	17	7	4.5	18	1.5
15	17.2143	W1	17	4.5	2.5	7	37	10	42.5	1.5
28.9286	33.5552	W2	24	2	1.5	55.5	86	10	45	2.5
37.1667	45.9268	W3	31	2	1.5		115	17.5	71	16
52.6	60.7736	W4	38	7	1.5		152.5	44		58
				TMZ 25 mg/kg
5.71429	2.48088	pre	10	8	5.5	10	5	3.5	3	5
5.57143	2.62089	W1	17	10	6	8	3	3.5	3.5	5
3.92857	1.71825	W2	24	4	3	6.5	1	3.5	5	4.5
3.21429	1.60357	W3	31	2.5	2	5	1	2.5	4.5	5
2.71429	3.08028	W4	38	1.5	1.5	0	0	2	8	6
				TMZ 25 mg/kg+FUS
11.3438	10.1462	pre	10	15	35	7	6.5	8	9	7.5	2.75
10.1875	7.0657	W1	17	2.5	22.5	8.5	8.5	18.5	11.5	6	3.5
4.3125	2.2981	W2	24	1	1.5	4	4.5	6	5.5	8	4
4.9375	2.04306	W3	31	1.5	4	5	4	8	6	7	4
4.9375	3.04065	W4	38	1	1	4.5	5	7.5	6	10	4.5

## Sheet: Fig9(b)
	(b)	ratio
			Control
Mean	SD	Duration(ratio)
2.5559	1.85858	10-17	1.1	1.5	1.21429	1.22727	1.33333	2.57143	2	2.33333	1.375	1.3	1.57143	2.2	3.1875	7.58333	3.68421	2.76923	6.5
8.41788	6.94119	17-24	1.3	2.11111	1.85714	3.09091	1.83333	7.14286	4	4.5	7	7.43333	4.78571	19.6	14.4375	20	19.4737	6.53846	18
31.9219	38.7403	24-31	1.5	2.66667	4.07143	9.45454	11.75	10.2857	43.2	41.8333	36.3125		14.5714	153.8		37.5		37.4615	42.5
63.4688	73.7484	31-38	10.2	11.8889	20.2143	60.1091	30.9167	24.8571	96.2	73.3333									243.5
			FUS only
1.30983	0.313967	10-17	1.3	1.13333	1.5	2	1.125	1	1	1.28571	1.44444
3.24405	1.17845	17-24	3.6	5.06667	4.44444	4	2.625	2.42857	1.14286	3	2.88889
12.2622	3.8918	24-31	12.1	15.2	15.5	18.25	10.5	13	4.85714	11.2857	9.66667
43.4075	11.3288	31-38	42.2				48.25	59.2857	28.8571		38.4444
			TMZ2.5 mg/kg
2.77562	1.50181	10-17	2	5.55	4.54167	2	2.33333	1.66667	1	3.77778	2.11111
4.47318	3.06037	17-24	2.5	8.5	4.70833	4	4	2.16667	1.14286	10.4074	2.83333
10.3447	6.25077	24-31	5	17.75	5.875	18.25	10.6667	6.16667	4.85714	19.037	5.5
42.8714	26.1689	31-38	47.5				84.6667	37.8333	28.8571		15.5
			TMZ2.5 mg/kg+FUS
2.17107	1.55279	10-17	2.25	1.66667	0.411765	5.28571	2.22222	2.36111	1
3.4199	3.9936	17-24	1	1	3.26471	12.2857	2.22222	2.5	1.66667
6.15476	6.14933	24-31	1	1		16.4286	3.88889	3.94444	10.6667
14.946	15.5054	31-38	3.5	1		21.7857	9.77778		38.6667
			TMZ25 mg/kg
0.986797	0.222607	10-17	1.25	1.09091	0.8	0.6	1	1.16667	1
0.780303	0.471821	17-24	0.5	0.545455	0.65	0.2	1	1.66667	0.9
0.655775	0.460038	24-31	0.3125	0.363636	0.5	0.2	0.714286	1.5	1
0.979665	1.02329	31-38	0.1875	0.272727			0.571429	2.66667	1.2
			TMZ25 mg/kg+FUS
1.12431	0.627143	10-17	0.166667	0.642857	1.21429	1.30769	2.3125	1.27778	0.8	1.27273
0.656948	0.470394	17-24	0.0666667	0.0428571	0.571429	0.692308	0.75	0.611111	1.06667	1.45454
0.699813	0.451239	24-31	0.1	0.114286	0.714286	0.615385	1	0.666667	0.933333	1.45454
0.760149	0.556321	31-38	0.0666667	0.0285714	0.642857	0.769231	0.9375	0.666667	1.33333	1.63636

## Sheet: Fig10
	Animal	Death (day)	Control	FUS only	TMZ25 mg/kg	TMZ25 mg/kg+FUS	TMZ2.5 mg/kg	TMZ2.5 mg/kg+FUS
	NT2	45	1
	NT8	44	1
	NT9	34	1
	NT10	40			1
	NT11	34	1
	NT15	48	1
	NT16	74				1
	NT19	73			1
	NT20	65
	NT21	44	1
	NT22	63			1
	NT23	73				1
	NT24	68			1
	NT25	44	1
	NT28	70				1
	NT29	70				1
	NT30	34	1
	NT31	70				1
	NT33	83				1
	NT34	22	1
	NT36	75			1
	NT37	29	1
	NT38	75			1
	NT39	54			1
	NT40	29	1
	NT41	72			1
	NT42	84				1
	NT43	77				1
	NT57	24	1
	NT58	40	1
	TH1	35	1
	TH2	39	1
	TH3	39	1
	TH4	42	1
	TH5	42	1
	NT84	43						1
	NT85	46						1
	NT87	35					1
	NT89	33					1
	NT90	38					1
	NT66	43					1
	NT69	37					1
	NT71	37					1
	NT72	38					1
	NT73	45					1
	NT111	45						1
	NT118	31						1
	NT67	54						1
	NT74	49						1
	nt68	34	1
	nt114	31	1
	nt119	32	1
	NT115	42					1
	NT128	25	1
	NT123	25					1
	NT125	32					1
	NT121	32						1
	NT122	38						1
	NT147	39	1
	NT150	38	1
	NT158	34	1
	NT146	42					1
	NT159	43					1
	NT169	46					1
	NT171						1
	NT148	43						1
	NT149	44						1
	NT156	45						1
	NT160	48						1
	NT167	55						1
	NT188	44		1
	NT190	39		1
	NT191	38		1
	NT192	42		1
	NT193	44		1
	NT194	43		1
	NT195	38		1
	NT196	42		1
	NT203	29		1
	NT205	34		1
	NT206	33		1
	NT208	25		1
	NT210	34		1
	NT211	34		1
	NT212	34		1

## Sheet: Fig.S2(a)
		(a)	Tumor volumn(mm^3)
				Control
Mean	SD		day
6.10938	3.24932	pre	10	5	4.5	7	5.5	6	1.75	2.5	3	8	15	7	2.5	8	6	9.5	6.5
13.9375	12.0161	W1	17	5.5	6.75	8.5	6.75	8	4.5	5	7	11	19.5	11	5.5	25.5	45.5	35	18
50.375	53.7964	W2	24	6.5	9.5	13	17	11	12.5	10	13.5	56	111.5	33.5	49	115.5	120	185	42.5
128.269	120.792	W3	31	7.5	12	28.5	52	70.5	18	108	125.5	290.5		102	384.5		225		243.5
158.262	104.846	W4	38	51	53.5	141.5	330.6	185.5	43.5	240.5	220
				TMZ 2.5 mg/kg
6.5	4.61655	pre	10	2	10	12	4	1.5	3	3.5	13.5	9
22.6667	23.7645	W1	17	4	55.5	54.5	8	3.5	5	3.5	51	19
38.3333	47.3788	W2	24	5	85	56.5	16	6	6.5	4	140.5	25.5
76.5556	85.5462	W3	31	10	177.5	70.5	73	16	18.5	17	257	49.5
115.2	18.3187	W4	38	95				127	113.5	101		139.5
				TMZ 5 mg/kg
8.5	5.5509	pre	10	6	8.5	19	3	16	4.5	9.5	6	4
15.4444	11.9542	W1	17	10.5	9.5	22	6	43.5	8	20.5	12	7
13.1667	9.06573	W2	24	12.5	14	31	5	23	4	15.5	8	5.5
20.5556	20.6404	W3	31	27.5	43.5	62.5	3.5	19	3.5	14.5	5.5	5.5
61.3889	83.9069	W4	38	85.5	192	212	3.5	21.5	3	24	4.5	6.5
				TMZ 25 mg/kg
5.71429	2.48088	pre	10	8	5.5	10	5	3.5	3	5
5.57143	2.62089	W1	17	10	6	8	3	3.5	3.5	5
3.92857	1.71825	W2	24	4	3	6.5	1	3.5	5	4.5
3.21429	1.60357	W3	31	2.5	2	5	1	2.5	4.5	5
2.71429	3.08028	W4	38	1.5	1.5	0	0	2	8	6

## Sheet: Fig.S2(b)
			Control
Mean	SD	Duration(ratio)
2.5559	1.85858	10-17	1.1	1.5	1.21429	1.22727	1.33333	2.57143	2	2.33333	1.375	1.3	1.57143	2.2	3.1875	7.58333	3.68421	2.76923	6.5
8.41788	6.94119	17-24	1.3	2.11111	1.85714	3.09091	1.83333	7.14286	4	4.5	7	7.43333	4.78571	19.6	14.4375	20	19.4737	6.53846	18
31.9219	38.7403	24-31	1.5	2.66667	4.07143	9.45454	11.75	10.2857	43.2	41.8333	36.3125		14.5714	153.8		37.5		37.4615	42.5
63.4688	73.7484	31-38	10.2	11.8889	20.2143	60.1091	30.9167	24.8571	96.2	73.3333									243.5
			TMZ2.5 mg/kg
2.77562	1.50181	10-17	2	5.55	4.54167	2	2.33333	1.66667	1	3.77778	2.11111
4.47318	3.06037	17-24	2.5	8.5	4.70833	4	4	2.16667	1.14286	10.4074	2.83333
10.3447	6.25077	24-31	5	17.75	5.875	18.25	10.6667	6.16667	4.85714	19.037	5.5
42.8714	26.1689	31-38	47.5				84.6667	37.8333	28.8571		15.5
			TMZ5 mg/kg
2.77562	1.50181	10-17	2	5.55	4.54167	2	2.33333	1.66667	1	3.77778	2.11111
4.47318	3.06037	17-24	2.5	8.5	4.70833	4	4	2.16667	1.14286	10.4074	2.83333
10.3447	6.25077	24-31	5	17.75	5.875	18.25	10.6667	6.16667	4.85714	19.037	5.5
42.8714	26.1689	31-38	47.5				84.6667	37.8333	28.8571		15.5
			TMZ25 mg/kg
2.77562	1.50181	10-17	2	5.55	4.54167	2	2.33333	1.66667	1	3.77778	2.11111
4.47318	3.06037	17-24	2.5	8.5	4.70833	4	4	2.16667	1.14286	10.4074	2.83333
10.3447	6.25077	24-31	5	17.75	5.875	18.25	10.6667	6.16667	4.85714	19.037	5.5
42.8714	26.1689	31-38	47.5				84.6667	37.8333	28.8571		15.5

## Sheet: Fig.S3
	Animal	Death (day)	Control	TMZ2.5 mg/kg	TMZ5 mg/kg	TMZ25 mg/kg
	NT2	45	1
	NT8	44	1
	NT9	34	1
	NT10	40				1
	NT11	34	1
	NT15	48	1
	NT19	73				1
	NT21	44	1
	NT22	63				1
	NT24	68				1
	NT25	44	1
	NT30	34	1
	NT34	22	1
	NT36	75				1
	NT37	29	1
	NT38	75				1
	NT39	54				1
	NT40	29	1
	NT41	72				1
	NT57	24	1
	NT58	40	1
	TH1	35	1
	TH2	39	1
	TH3	39	1
	TH4	42	1
	TH5	42	1
	NT87	35		1
	NT89	33		1
	NT90	38		1
	NT66	43		1
	NT69	37		1
	NT71	37		1
	NT72	38		1
	NT73	45		1
	NT123	25		1
	NT125	32		1
	nt115	42		1
	nt68	34	1
	nt114	31	1
	nt119	32	1
	nt128	25	1
	NT147	39	1
	NT150	38	1
	NT158	34	1
	NT146	42		1
	NT159	43		1
	NT169	46		1
	NT171	43		1
	nt110	51			1
	nt116	43			1
	nt117	49			1
	NT175	54			1
	NT177	63			1
	NT179	35	1
	NT180	63			1
	NT181	40		1
	NT182	18	1
	NT184	52			1
	NT185	65			1
	NT187	64			1
	NT200	56		1
	NT201	40		1
